# Supplementary material for: Considerations when using the significance analysis of microarrays (SAM) algorithm
Source: BMC Bioinformatics. 2005 May 29;6:129. doi: 10.1186/1471-2105-6-129 (PMC1173086; doi:10.1186/1471-2105-6-129)
Supplement: Additional File 1 — Genes that pass various FCs The additional file describes how many genes that passed various FCs from all three data sets [file 1471-2105-6-129-S1.xls]

## Sheet: summary_out
Threshold	ALL_A_OUT	ALL_B_OUT	LOW_B_OUT	LOW_D_OUT	SENE_D_OUT	Yankner_OUT	Yankner_red_OUT
1.1	2093	1645	2387	1756	6235	7178	4462
1.2	658	464	666	234	3690	3984	2651
1.3	340	206	313	87	2550	2438	1686
1.4	219	111	182	46	1906	1620	1137
1.41	212	103	175	46	1842	1564	1098
1.42	203	98	166	46	1780	1503	1062
1.43	199	92	158	44	1736	1431	1016
1.44	194	90	153	43	1690	1375	976
1.45	186	81	148	42	1643	1321	930
1.46	180	78	141	42	1606	1286	907
1.47	176	74	136	40	1573	1237	875
1.48	169	71	130	38	1535	1194	839
1.49	163	68	122	36	1505	1151	807
1.5	160	67	114	34	1468	1115	778
1.51	157	63	112	33	1422	1089	758
1.52	153	59	108	33	1386	1047	729
